# Supplementary material for: Pregnancy outcomes in C3 glomerulopathy: a retrospective review
Source: BMC Nephrol. 2025 May 14;26:238. doi: 10.1186/s12882-025-04118-y (PMC12080063; doi:10.1186/s12882-025-04118-y)
Supplement: Supplementary file 1 — Supplementary Material 1 [file 12882_2025_4118_MOESM1_ESM.xlsx]

## Sheet: Sheet1
Please make a new row for each pregnancy, patient ID is Mother # - pregnancy #, use a, b, etc. for twins, triplets	Use N/A as needed if question is not applicable (ex: Did patient reach ESRD within 5y of delivery if delivery was 2 years ago)	Please obtain copies of diagnostic biopsy and any genetic testing/complement biomarker results, and label with patient ID
Patient ID	Date of Delivery/End of Pregnancy	Outcome of Pregnancy	Cesarean Section?	Age	Pre Systolic BP	Post Systolic BP	Pre Diastolic BP	Post Diastolic BP	Pre Creatinine	Post Creatinine	Pre GFR	Post GFR	Pre Urine Protein Dipstick	Post Urine Protein Dipstick	Pre UPC	Post UPC	Pre Weight (kg)	Post Weight (kg)	Pre C3 (mg/dL)	Post C3 (mg/dL)	Preeclampsia?	Eclampsia?	HELLP Syndrome?	Maternal Death?	Any other complications or adverse events during pregnancy?	Immunosuppression at any point before/during the pregnancy?	Length of Gestation	Birth Weight (kg)	Infant # of Days of Hospitalization After Delivery	Did infant have any health issues?	Neonatal Death?	Pathogenic Genetic Variant or Variant of Unknown Significance?	C3GN or DDD?	Apgar's Scores	Any Blood Pressure medication during course of pregnancy?	Hypertension Dx Before Pregnancy?	Was pregnancy before, during, or after C3G Diagnosis (time of diagnostic biopsy)?	Kidney Transplant within 10 years of pregnancy?	ESRD within 10 years of pregnancy?	ESRD within 5 years of pregnancy?	Is this the patient's first pregnancy?	Race/Ethnicity	Driver of Disease	Is genetic testing available?	Is complement biomarker testing available?	Additional Comments?
Key	List date mm/dd/yyyy	LB= Live birth, SAB= Spontaneous Abortion, EAB= Elective Abortion, EP= Ectopic Pregnancy, SB= Stillbirth, O= Other, please describe	Yes/No	Age in years at Delivery, must be at least 15yo to be included in cohort	3-6 months prior to estimated conception	3-6 months after delivery	3-6 months prior to estimated conception	3-6 months after delivery	3-6 months prior to estimated conception	3-6 months after delivery	3-6 months prior to estimated conception	3-6 months after delivery	3-6 months prior to estimated conception, Urine Protein Dipstick 0-4+	3-6 months after delivery	3-6 months prior to estimated conception, Urine Protein Creatinine Ratio	3-6 months after delivery	3-6 months prior to estimated conception	3-6 months after delivery	3-6 months prior to estimated conception	3-6 months after delivery	Yes/No	Yes/No	Yes/No	Yes/No, if yes please list cause	Yes/No, if yes please explain	Yes/No, if yes please list name and timing	List as _weeks _days	List in kilograms	Infant # of Days in hospital after delivery	Yes/No, if yes please explain	Yes/No, if yes please list cause	Yes/No, if yes please list variant	C3GN/DDD	All available, seperate with commas	Yes/No, if yes please list name and timing	Yes/No	Before/During/After	Yes/No	Yes/No	Yes/No	Yes/No	Please list	A predicted pathogenic genetic variant, C3/C4/C5 nephritic factors, Factor B/Factor H autoantibodies, or a monoclonal antibody, Please list all applicable drivers.	Yes/No, please provide testing results	Yes/No, please provide testing results	Any other information not covered elsewhere that seems relevant?
