# Supplementary material for: Pregnancy outcomes in C3 glomerulopathy: a retrospective review
Source: BMC Nephrol. 2025 May 14;26:238. doi: 10.1186/s12882-025-04118-y (PMC12080063; doi:10.1186/s12882-025-04118-y)
Supplement: Supplementary file 2 — Supplementary Material 2 [file 12882_2025_4118_MOESM2_ESM.xlsx]

## Sheet: Sheet1
	Patient Count	First Pregnancy (1/Yes, 0/No)	Outcome Categories	Outcome (1/Live, 0/Non-Live)	Cesarean Section (1/Yes, 0/No)	Age at Pregnancy (years)	Advanced Maternal Age (1/Yes, 0/No)	Pre-Preg Systolic BP (mmHg)	Post-Preg Systolic BP (mmHg)	Pre-Preg Diastolic BP (mmHg)	Post-Preg Diastolic BP (mmHg)	Preexisting HTN (1/Yes, 0/No)	BP med during Pregnancy (1/Yes, 0/No)	Pre-Preg sCr (mg/dL)	Post-Preg sCr (mg/dL)	Pre-Preg eGFR (ml/min)	Post-Preg eGFR (ml/min)	Pre-Preg UA Protein (0-4+)	Post-Preg UA Protein (0-4+)	Pre-Preg UPC (mg/mg)	Post-Preg UPC (mg/mg)	Pre-Preg Weight (kg)	Post-Preg Weight (kg)	Pre-Preg Complement C3 (mg/dL)	Post-Preg Complement C3 (mg/dL)	Any abnormal labs? (1/Yes, 0/No)	Immunosuppresion at any point of pregnancy (1/Yes, 0/No)	Preeclampsia (1/Yes, 0/No)	Eclampsia (1/Yes, 0/No)	Prematurity (1/Yes, 0/No)	Gestational Age (weeks)	Low birth weight (1/Yes, 0/No)	Birth Weight (lbs)	Apgar's Scores (@10 minutes)	Neonate Days of Hospitalization	Neonatal Complications (1/Yes, 0/No)	Any Adverse Event: Pregnancy Loss, Low Birth Weight, Prematurity, Preeclampsia, Eclampsia (1/Yes, 0/No)	C3GN vs DDD	Pregnancy Before or After C3G Diangosis	Renal Transplant within 10 years of Pregnancy (1/Yes, 0/No)	ESRD within 10 years of Pregnancy (1/Yes, 0/No)	ESRD within 5 years of Pregnancy (1/Yes, 0/No)	Driver of C3G Disease (Nef= Nephritic Factor, AA= Autoantibody, Monoclonal= Monoclonal antibody, LP= Likely Pathogenic Variant)	Pathogenic Gene Variant or VUS (1/Yes, 0/No)	Race/Ethnicity
1-A	1	1	LB	1	0	25	0					1	0	0.9	1	76.3	67.6					103	102	90	110	0	0	1	0	0	40	0	7.0625			0	1	C3GN	Before	0	0	0	AA	1	White, Non-Hispanic
2-A	1	1	LB	1	0	19	0					0	0														0	0	0	0	40	0	9.6875		2	0	0	C3GN	Before	0	0	0	None	0	White, Non-Hispanic
2-B		0	LB	1	0	22	0	118				0	0														0	0	0	0	40	0	9.34375		2	0	0	C3GN	Before	0	0	0	None	0	White, Non-Hispanic
2-C		0	SAB	0		27	0	158	146	96	90	1	0	1	1.1	66.5	59.6	4	4	4.789	4.711	68.04	70.31	57		1	1		0								1	C3GN	After	1	1	0	None	0	White, Non-Hispanic
3-A	1	1	LB	1	1	24	0	128	124	80	82	0	1	0.8	1	87.4	67.6		3		5	90.72	86.2		185	1	0	1	0	1	36.43	1	5.375	2	12	1	1	DDD	After	0	0	0	Nef	1	White, Non-Hispanic
3-B		0	LB	1	1	29	0	130	150	85	95	1	1	0.8	0.9	84.8	74	1	3	1	5.7	93.89	88			1	0	1	0	1	26.29	1	1.3125	7	154	1	1	DDD	After	0	0	0	Nef	1	White, Non-Hispanic
4-A	1	1	LB	1	0	25	0	114	105	72	64	0	0	0.7	0.6	102	121.8	0	2	0.55	0.348	77.1	70.8	128		1	0	0	0	0	39.43	0	7.407	3	3	0	0	C3GN	After	0	0	0	Nef	0	White, Non-Hispanic
5-A	1	1	LB	1	0	18	0					0	0														0	0	0	0	40	0	8.2		2	0	0	DDD	Before	0	0	0	None	0	White, Non-Hispanic
5-B		0	SAB	0		23	0					0	0														0		0								1	DDD	Before	0	0	0	None	0	White, Non-Hispanic
5-C		0	LB	1	0	27	0					0	0														0	0	0	0	40	0	8.1		2	0	0	DDD	Before	0	0	0	None	0	White, Non-Hispanic
5-D		0	SAB	0		28	0					0	0														0		0								1	DDD	Before	0	0	0	None	0	White, Non-Hispanic
5-E		0	LB	1	0	30	0					0	0														0	0	0	0	40	0	10		2	0	0	DDD	Before	0	0	0	None	0	White, Non-Hispanic
5-F		0	LB	1	0	32	0					0	0														0	0	0	0	40	0	9.1		2	0	0	DDD	Before	0	0	0	None	0	White, Non-Hispanic
5-G		0	LB	1	0	34	0					0	0														0	0	0	0	40	0	7.9		2	0	0	DDD	Before	0	0	0	None	0	White, Non-Hispanic
5-H		0	LB	1	0	36	1					0	0														0	0	0	0	40	0	7.7		2	0	0	DDD	Before	0	0	0	None	0	White, Non-Hispanic
6-A	1	1	LB	1	0	32	0					0	0														0	0	0	1	34	0	5.5			0	1	C3GN	Before	1	0	0	None	1	White, Non-Hispanic
6-B		0	LB	1	1	36	1					0	0														0	0	0	0	37	0	6.3125			0	0	C3GN	Before	1	0	0	None	1	White, Non-Hispanic
7-A	1	1	LB	1	1	20	0		128		82	0	0	0.6	1.8	128.8	36.2		4		4	106.59	94.35		165		0	0	0	1	36	0	7.6875		4	0	1	C3GN	Before	0	1	1	None	0	White, Non-Hispanic
7-B		0	LB	1	1	23	0	117	150	84	86	1	1	2.7	3.9	21.8	14.3	2	1	2	1.9	120.2	99.79	177	160	1	1	1	0	1	34	1	5.3125		7	0	1	C3GN	After	0	1	1	None	0	White, Non-Hispanic
8-A	1	1	SAB	0		21	0		136		72	0	0		0.6		126.2		4		11.2		54.1		0		0		0								1	C3GN	Before	0	0	0	None	1	White, Non-Hispanic
9-A	1	1	SAB	0		25	0					0	0														0		0								1	DDD	Before	0	0	0	Nef, AA	1	White, Non-Hispanic
9-B		0	LB	1	0	26	0					0	0		0.58		125.7					65	86				0	1	0	0	40.43	0	6.85625		5	0	1	DDD	Before	0	0	0	Nef, AA	1	White, Non-Hispanic
9-C		0	SAB	0		35	1					0	0														0		0								1	DDD	Before	0	0	0	Nef, AA	1	White, Non-Hispanic
9-D		0	LB	1	0	36	1					0	0		0.73		90.2				3	65	90				0	1	0	0	38	0	6.56875		14	0	1	DDD	Before	0	0	0	Nef, AA	1	White, Non-Hispanic
10-A	1	1	LB	1	0	29	0		120		60	0	0	0.9	1.8	74	33.3		3			58	56	76	90	1	0	0	0	0	37	0	6.0625	9		1	0	DDD	After	1	1	1	Monoclonal, AA	0	White, Non-Hispanic
11-A	1	1	LB	1	0	20	0					0	0														0	0	0	0	40	0	7		2	0	0	C3GN	Before	0	0	0	None	0	Asian/Pacific Islander
11-B		0	LB	1	0	22	0					0	0														0	0	0	0	40	0	5.6		0	0	0	C3GN	Before	0	0	0	None	0	Asian/Pacific Islander
11-C		0	LB	1	0	26	0					0	0														0	0	0	0	40	0	6.6		2	0	0	C3GN	Before	0	0	0	None	0	Asian/Pacific Islander
11-D		0	LB	1	0	30	0					0	0														0	0	0	0	40	0	6		2	0	0	C3GN	Before	0	0	0	None	0	Asian/Pacific Islander
12-A	1	1	LB	1	0	27	0					0	0														0	0	0	0	40	0	9		2	0	0	C3GN	Before	0	0	0	Nef, AA	0	White, Hispanic
12-B		0	LB	1	0	30	0					0	0														0	0	0	0	40	0	8		2	0	0	C3GN	Before	0	0	0	Nef, AA	0	White, Hispanic
13-A	1	1	LB	1	1	24	0		124		80	1	1					0		0.114			79.9				1	1	0	1	32	1				0	1	C3GN	After				None	0	Black
14-A	1	1	LB	1	1	33	0					0															0	0	0	0	39	0	7.5			0	0	C3GN	Before	0	1	0	LP	1	White, Non-Hispanic
14-B		0	LB	1	0	35	1		119		87	0			0.9		71.3		2						68		0	0	0	0	38	0	7.9375	8		0	0	C3GN	Before	0	1	1	LP	1	White, Non-Hispanic
14-C		0	EAB	0		39	1	128	151	91	112	1		1.44	1.38	40.5	42.6	2	2					68	48	1	1		0								1	C3GN	After	0	1	1	LP	1	White, Non-Hispanic
15-A	1	1	EAB	0		16	0	106	142	72	87	1	1	0.7	0.7	111.6	111.6	2	3	2.5	3.2	74.3	76.05	134	128	1	1		0								1	C3GN	After	1	1	0	None	0	White, Hispanic
15-B		0	LB	1	0	25	0	179	144	116	81	1	1	1.83	2.4	33.6	24.6	2	2	5.67		87.09		134		1	0	1	0	1	36.2	1	4.31	9		1	1	C3GN	After	1	1	1	None	0	White, Hispanic
15-C		0	EP	0		27	0	157	143	107	81	1	1	4.9	5	10.6	10.4	2	3		3.87		68.6		109	1	0		0								1	C3GN	After	1	1	1	None	0	White, Hispanic
15-D		0	LB	1	0	32	0	114	145	77	98	1	1	0.98	0.83	66.2	79.7	0	1	0.09	2.31	92.5	89.9			1	1	1	0	1	34.71	0	5.575	8	3	0	1	C3GN	After				None	0	White, Hispanic
16-A	1	1	LB	1	1	29	0	139	138	88	83	1	1	0.61	0.67	116	103.3	1	2	0.81	3.64	54.4	67.4			1	0	0	0	0	37	0	6.06			0	0	DDD	After	0	0	0	None	1	White, Non-Hispanic
16-B		0	LB	1	1	31	0	138	137	94	81	1	1	0.71	0.69	96.7	99.2	2	2	1.5	1.83	62.1	68.5			1	0	1	0	0	38.3	0	8.3125	8		0	1	DDD	After	0	0	0	None	1	White, Non-Hispanic
17-A	1	1	SAB	0		24	0					0	0														0		0								1	C3GN	Before	0	0	0	None	0	White, Non-Hispanic
17-B		0	SAB	0		25	0					0	0														0		0								1	C3GN	Before	0	0	0	None	0	White, Non-Hispanic
17-C		0	LB	1	0	26	0					0	0														0	0	0	0	40	0				0	0	C3GN	Before	0	0	0	None	0	White, Non-Hispanic
17-D		0	LB	1	0	27	0					0	0														0	0	0	0	40	0				0	0	C3GN	Before	0	0	0	None	0	White, Non-Hispanic
17-E		0	LB	1	0	28	0					0	0														0	0	0	0	40	0				0	0	C3GN	Before	0	0	0	None	0	White, Non-Hispanic
17-F		0	LB	1	0	30	0					0	0														0	0	0	0	40	0				0	0	C3GN	Before	0	0	0	None	0	White, Non-Hispanic
17-G		0	LB	1	0	32	0					0	0														0	0	0	0	40	0				0	0	C3GN	Before	0	0	0	None	0	White, Non-Hispanic
17-H		0	SAB	0		33	0					0	0														0		0								1	C3GN	Before	0	0	0	None	0	White, Non-Hispanic
18-A	1	1	LB	1	0	28	0					0	0														0	0	0	1	34	0	6.4375			0	1	C3GN	Before	0	0	0	None	0	White, Non-Hispanic
18-B		0	LB	1	0	31	0					0	0														0	0	0	0	37	0	6.8125			0	0	C3GN	Before	0	0	0	None	0	White, Non-Hispanic
18-C		0	LB	1	0	34	0					0	0														0	0	0	0	40	0	8			0	0	C3GN	Before	0	0	0	None	0	White, Non-Hispanic
19-A	1	1	LB	1	0	24	0	130	120	72	84	1	1	1.2	1.28	55.2	51.2	1	2	0.87	3.1	68.9	76	102		1	0	1	0	1	36.86	0	6.2	8	2	0	1	C3GN	After	0	0	0	None	0	White, Non-Hispanic
20-A	1	1	LB	1	0	16	0					0	0									63.5	68.04				0	0	0	0	39	0	7.4375		3	0	0	C3GN	Before	1	1	0	AA	0	White, Non-Hispanic
20-B		0	LB	1	0	26	0	128	186			0	0		2		30.1		4			63.5	68.04		55	1	0	1	0	1	34	1	4.25		3	0	1	C3GN	Before	1	1	1	AA	0	White, Non-Hispanic
21-A	1	1	LB	1	1	34	0	110	112	60	72	0	0	0.48	0.67	148	100.8	2	3	2.19	3.8	58.06	62.14			1	0	1	0	0	39	0	7.375		1	0	1	DDD	After	0	0	0	None	1	White, Non-Hispanic
21-B		0	SAB	0		35	0					0	0														0		0								1	DDD	After	0	0	0	None	1	White, Non-Hispanic
21-C		0	SAB	0		36	1					0	0					2	3							1	0		0								1	DDD	After	0	0	0	None	1	White, Non-Hispanic
21-D		0	LB	1	1	37	1	102	130	66	88	0	0	0.63	0.72	106.3	91.1			4.5	11.4	63.96	70.31			1	0	1	0	0	39	0	7.1875		0	0	1	DDD	After	0	0	0	None	1	White, Non-Hispanic
22-A	1	1	LB	1	0	30	0	130		93		1	1	1.16		54.9		0		0.175		86.4		110		1	1	1	0	1	35.86	0	6.625	9	3	0	1	C3GN	After	0	0	0	None	0	White, Non-Hispanic
23-A	1	1	LB	1	1	27	0	134	118	72	74	1	0	0.76	0.79	91.3	87.3	1	3	0.222	1.311	67.6	71.7	64		1	0	0	0	0	38.28	0	7	9	2	0	0	C3GN	After	0	0	0	None	0	White, Non-Hispanic
24-A	1	1	LB	1	1	25	0	140	140	80	80	1	0		0.7		102		2			56.7	74.2		82	1	0	1	0	0	37	0	6.8125		2	0	1	C3GN	Before	0	0	0	Nef	0	White, Non-Hispanic
25-A	1	1	LB	1	0	24	0					0														0	0	0	0	0	39	0				0	0	C3GN	After	0	0	0	Nef	1	White, Hispanic
25-B		0	LB	1	0	25	0		102		66	0	0	0.6	0.7	121.8	101.1	1	1				59.6			0	0	0	0	0	39.28	0	7.98125	8	2	0	0	C3GN	After	0	0	0	Nef	1	White, Hispanic
26-A	1	1	SB	0		19	0	118	133	71	76	1	0	0.47	0.6	170.7	128.8	3		3.8	4.36	63	63.9	78		1	0		0								1	DDD	After	0	0	0	Nef	0	White, Non-Hispanic
27-A	1	1	LB	1	0	24	0	130	160	83	109	1	1	0.76	1.2	93.5	55.2	2	4	4.23	3.16	84.4	88.2	15	15	1	0	1	0	1	36	1	5	8	10	1	1	C3GN	After	0	0	0	Nef	1	White, Non-Hispanic
28-A	1	1	LB	1	0	28	0	124	126	89	77	1	1	0.93	0.94	84	85	3	3	3.864	3.919	72.9	71.5	118	142	1	0	0	0	0	37.28	0	6.5625	8	4	0	0	C3GN	After	0	0	0	None	0	White, Non-Hispanic
29-A	1	1	LB	1	1	28	0	130	116	84	82	1	0	1.03	1.1	63.8	58.7	4		3.24	2.49	54.1	57.3	102	87	1	1	0	0	0	39	0			3	0	0	C3GN	After	0	0	0	None		White, Non-Hispanic
30-A	1	1	LB	1	0	17	0	104	117	64	73	0	0		0.84		89.3		4		0.71	73	85.7		17		0	0	0	1	36	1	4.875			0	1	C3GN	Before	0	0	0	None	0	White, Hispanic
30-B		0	EAB	0		19	0	116	122	79	83	0	1	0.59	0.61	131.3	126.4	1	2	0.76	0.77	89.7	84.8			1	0		0								1	C3GN	After	0	0	0	None	0	White, Hispanic
30-C		0	LB	1	0	21	0	104	135	73	71	0	0	0.67	0.48	111.1	163.3	3	2	0.99	1.06	101	95.3	92		1	1	1	0	0	37	1	5.22	8	3	0	1	C3GN	After	0	0	0	None	0	White, Hispanic
30-D		0	LB	1	0	21	0					0	0													1	1	1	0	0	37	1	5.44	8	3	0	1	C3GN	After	0	0	0	None	0	White, Hispanic
31-A	1	1	SAB	0		30	0					0	0														0		0								0	C3GN	Before	0	0	0	None	0	White, Hispanic
31-B		0	LB	1	1	32	0					0	0														0	0	0	0		0				0	0	C3GN	Before	0	0	0	None	0	White, Hispanic
31-C		0	LB	1	1	36	1					0	0														0	0	0	0		0				0	0	C3GN	Before	0	0	0	None	0	White, Hispanic
31-D		0	LB	1	1	38	1		134		86	1	0		1.4		42.1		2		0.782		113.4		114		0	0	0	0		0				0	0	C3GN	Before	0	0	0	None	0	White, Hispanic
32-A	1	1	LB	1	0	17	0					1																1	0	1	36	1	3.97				1	C3GN	Before	0	0	0	Nef, AA	1	Black
32-B		0	SAB	0		22	0					1																	0								1	C3GN	After	0	0	0	Nef, AA	1	Black
32-C		0	LB	1	1	24	0	129	126	78	81	1	1	0.6	0.71	122.8	101.1	3	3	1.303	1.906	52.3	59.3	25.3	13.2	1	0	0	1	1	35	1	5.29	8	3	0	1	C3GN	After	0	0	0	Nef, AA	1	Black
